# Supplementary material for: Winged forelimbs of the small theropod dinosaur Caudipteryx could have generated small aerodynamic forces during rapid terrestrial locomotion
Source: Sci Rep. 2018 Dec 14;8:17854. doi: 10.1038/s41598-018-35966-4 (PMC6294793; doi:10.1038/s41598-018-35966-4)
Supplement: Supplementary file 8 — Dataset 1 [file 41598_2018_35966_MOESM8_ESM.xlsx]

## Sheet: Mass
Taxon	Specimen	Femur Length (mm)	Mass (kg)
Caudipteryx	BPM 0001	145	4.74163
Note:
1. Based on equation relating femur length to mass in Christiansen and Farina (2004)

## Sheet: Speed
Taxon	Specimen	MT Length (mm)	Tibia Length (mm)	Femur Length (mm)	Hip height (mm)	Running speed (m/s)
Caudipteryx	BPM 0001	113	188	145	385.172	8.01469
Notes:
1. Assumes the joint angles used by Hutchinson (2004) in his study of running in extinct theropods: metatarsus elevated 80 deg. above the substrate, ankle angle 140 deg., knee angle 110 deg.
2. Running speed corresponds to a Froude number of 17, representing fast (but not necessarily maximally fast) running
